# Supplementary material for: Post-Traumatic Epilepsy After Mild and Moderate Traumatic Brain Injury: A Narrative Review and Development of a Clinical Decision Tool
Source: Reports (MDPI). 2025 Sep 29;8(4):193. doi: 10.3390/reports8040193 (PMC12643447; doi:10.3390/reports8040193)
Supplement: Supplementary file 1 [file reports-08-00193-s001.zip]

Archive with 1 entries (1 files):
- reports-3846700-supplementary.pdf
